# Supplementary material for: Predicting functional consequences of mutations using molecular interaction network features
Source: Hum Genet. 2021 Aug 25;141(6):1195–210. doi: 10.1007/s00439-021-02329-5 (PMC8873243; doi:10.1007/s00439-021-02329-5)
Supplement: Supplementary file 6 — Structurally resolved PPI network SRNet. A structurally resolved PPI network of 6230 proteins and 10,615 protein-protein interactions where 530,668 interface residues located at physical interactions are determined from 3D protein complex structures. Each row describes a residue at an interaction interface in three columns. The first two columns denote UniProt IDs of two proteins (Uniprot1 and Uniprot2) that physically interact. The third column denotes an interface residue of the first protein (Uniprot1_residue) that is in physical contact with one or more residues on the second protein (XLSX 12439 kb) [file 439_2021_2329_MOESM6_ESM.xlsx]

## Sheet: Table S1
Uniprot1	Uniprot2	Uniprot1_residue
A0A5B4	A0A5B4	19
A0A5B4	A0A5B4	20
A0A5B4	A0A5B4	21
A0A5B4	A0A5B4	22
A0A5B4	A0A5B4	23
A0A5B4	A0A5B4	25
A0A5B4	A0A5B4	26
A0A5B4	A0A5B4	28
A0A5B4	A0A5B4	31
A0A5B4	A0A5B4	32
A0A5B4	A0A5B4	33
A0A5B4	A0A5B4	34
A0A5B9	A0A5B9	1
A0A5B9	A0A5B9	2
A0A5B9	A0A5B9	3
A0A5B9	A0A5B9	4
A0A5B9	A0A5B9	6
A0A5B9	A0A5B9	7
A0A5B9	A0A5B9	8
A0A5B9	A0A5B9	9
A0A5B9	A0A5B9	10
A0A5B9	A0A5B9	11
A0A5B9	A0A5B9	12
A0A5B9	A0A5B9	13
A0A5B9	A0A5B9	14
A0A5B9	A0A5B9	15
A0A5B9	A0A5B9	16
A0A5B9	A0A5B9	17
A0A5B9	A0A5B9	18
A0A5B9	A0A5B9	19
A0A5B9	A0A5B9	20
A0A5B9	A0A5B9	21
A0A5B9	A0A5B9	22
A0A5B9	A0A5B9	23
A0A5B9	A0A5B9	24
A0A5B9	A0A5B9	25
A0A5B9	A0A5B9	27
A0A5B9	A0A5B9	29
A0A5B9	A0A5B9	31
A0A5B9	A0A5B9	33
A0A5B9	A0A5B9	34
A0A5B9	A0A5B9	36
A0A5B9	A0A5B9	37
A0A5B9	A0A5B9	38
A0A5B9	A0A5B9	39
A0A5B9	A0A5B9	40
A0A5B9	A0A5B9	41
A0A5B9	A0A5B9	42
A0A5B9	A0A5B9	43
A0A5B9	A0A5B9	44
A0A5B9	A0A5B9	45
A0A5B9	A0A5B9	46
A0A5B9	A0A5B9	47
A0A5B9	A0A5B9	48
A0A5B9	A0A5B9	49
A0A5B9	A0A5B9	50
A0A5B9	A0A5B9	51
A0A5B9	A0A5B9	52
A0A5B9	A0A5B9	53
A0A5B9	A0A5B9	54
A0A5B9	A0A5B9	55
A0A5B9	A0A5B9	57
A0A5B9	A0A5B9	58
A0A5B9	A0A5B9	59
A0A5B9	A0A5B9	60
A0A5B9	A0A5B9	61
A0A5B9	A0A5B9	62
A0A5B9	A0A5B9	63
A0A5B9	A0A5B9	64
A0A5B9	A0A5B9	65
A0A5B9	A0A5B9	66
A0A5B9	A0A5B9	67
A0A5B9	A0A5B9	68
A0A5B9	A0A5B9	69
A0A5B9	A0A5B9	70
A0A5B9	A0A5B9	71
A0A5B9	A0A5B9	72
A0A5B9	A0A5B9	73
A0A5B9	A0A5B9	75
A0A5B9	A0A5B9	76
A0A5B9	A0A5B9	78
A0A5B9	A0A5B9	79
A0A5B9	A0A5B9	80
A0A5B9	A0A5B9	81
A0A5B9	A0A5B9	82
A0A5B9	A0A5B9	83
A0A5B9	A0A5B9	84
A0A5B9	A0A5B9	85
A0A5B9	A0A5B9	86
A0A5B9	A0A5B9	87
A0A5B9	A0A5B9	88
A0A5B9	A0A5B9	89
A0A5B9	A0A5B9	90
A0A5B9	A0A5B9	91
A0A5B9	A0A5B9	92
A0A5B9	A0A5B9	94
A0A5B9	A0A5B9	96
A0A5B9	A0A5B9	98
A0A5B9	A0A5B9	100
A0A5B9	A0A5B9	101
A0A5B9	A0A5B9	102
A0A5B9	A0A5B9	103
A0A5B9	A0A5B9	104
A0A5B9	A0A5B9	105
A0A5B9	A0A5B9	106
A0A5B9	A0A5B9	107
A0A5B9	A0A5B9	108
A0A5B9	A0A5B9	109
A0A5B9	A0A5B9	110
A0A5B9	A0A5B9	111
A0A5B9	A0A5B9	112
A0A5B9	A0A5B9	113
A0A5B9	A0A5B9	114
A0A5B9	A0A5B9	115
A0A5B9	A0A5B9	116
A0A5B9	A0A5B9	117
A0A5B9	A0A5B9	118
A0A5B9	A0A5B9	119
A0A5B9	A0A5B9	120
A0A5B9	A0A5B9	121
A0A5B9	A0A5B9	122
A0A5B9	A0A5B9	123
A0A5B9	A0A5B9	124
A0A5B9	A0A5B9	125
A0A5B9	A0A5B9	126
A0A5B9	A0A5B9	127
A0A5B9	A0A5B9	128
A0A5B9	A0A5B9	129
A0A5B9	P01738	9
A0A5B9	P01738	10
A0A5B9	P01738	11
A0A5B9	P01738	12
A0A5B9	P01738	13
A0A5B9	P01738	14
A0A5B9	P01738	15
A0A5B9	P01738	16
A0A5B9	P01738	17
A0A5B9	P01738	18
A0A5B9	P01738	19
A0A5B9	P01738	22
A0A5B9	P01738	23
A0A5B9	P01738	24
A0A5B9	P01738	25
A0A5B9	P01738	27
A0A5B9	P01738	28
A0A5B9	P01738	29
A0A5B9	P01738	31
A0A5B9	P01738	33
A0A5B9	P01738	40
A0A5B9	P01738	41
A0A5B9	P01738	42
A0A5B9	P01738	52
A0A5B9	P01738	53
A0A5B9	P01738	54
A0A5B9	P01738	55
A0A5B9	P01738	57
A0A5B9	P01738	58
A0A5B9	P01738	59
A0A5B9	P01738	60
A0A5B9	P01738	61
A0A5B9	P01738	62
A0A5B9	P01738	63
A0A5B9	P01738	64
A0A5B9	P01738	65
A0A5B9	P01738	66
A0A5B9	P01738	75
A0A5B9	P01738	76
A0A5B9	P01738	78
A0A5B9	P01738	79
A0A5B9	P01738	80
A0A5B9	P01738	81
A0A5B9	P01738	82
A0A5B9	P01738	122
A0A5B9	P01738	123
A0A5B9	P01738	124
A0A5B9	P01738	125
A0A5B9	P01738	127
A0A5B9	P01848	9
A0A5B9	P01848	10
A0A5B9	P01848	11
A0A5B9	P01848	12
A0A5B9	P01848	13
A0A5B9	P01848	14
A0A5B9	P01848	15
A0A5B9	P01848	16
A0A5B9	P01848	17
A0A5B9	P01848	18
A0A5B9	P01848	19
A0A5B9	P01848	20
A0A5B9	P01848	21
A0A5B9	P01848	22
A0A5B9	P01848	23
A0A5B9	P01848	24
A0A5B9	P01848	25
A0A5B9	P01848	27
A0A5B9	P01848	28
A0A5B9	P01848	29
A0A5B9	P01848	31
A0A5B9	P01848	33
A0A5B9	P01848	41
A0A5B9	P01848	42
A0A5B9	P01848	51
A0A5B9	P01848	52
A0A5B9	P01848	53
A0A5B9	P01848	54
A0A5B9	P01848	55
A0A5B9	P01848	56
A0A5B9	P01848	57
A0A5B9	P01848	58
A0A5B9	P01848	59
A0A5B9	P01848	60
A0A5B9	P01848	61
A0A5B9	P01848	62
A0A5B9	P01848	63
A0A5B9	P01848	64
A0A5B9	P01848	65
A0A5B9	P01848	66
A0A5B9	P01848	75
A0A5B9	P01848	76
A0A5B9	P01848	77
A0A5B9	P01848	78
A0A5B9	P01848	79
A0A5B9	P01848	80
A0A5B9	P01848	81
A0A5B9	P01848	82
A0A5B9	P01848	86
A0A5B9	P01848	121
A0A5B9	P01848	122
A0A5B9	P01848	123
A0A5B9	P01848	124
A0A5B9	P01848	125
A0A5B9	P01848	127
A0A5B9	P01848	129
A0AUV1	B4IMZ0	62
A0AUV1	B4IMZ0	87
A0AUV1	B4IMZ0	97
A0AUV1	B4IMZ0	99
A0AUV1	B4IMZ0	100
A0AUV1	B4IMZ0	101
A0AUV1	B4IMZ0	102
A0AUV1	B4IMZ0	103
A0AUV1	B4IMZ0	104
A0AUV1	B4IMZ0	106
A0AUV1	B4IMZ0	107
A0AUV1	B4IMZ0	110
A0AUV1	B4IMZ0	111
A0AUV1	B4IMZ0	112
A0AUV1	B4IMZ0	114
A0AUV1	B4IMZ0	115
A0AUV1	B4IMZ0	116
A0AUV1	B4IMZ0	117
A0AUV1	D2I4V4	81
A0AUV1	D2I4V4	101
A0AUV1	D2I4V4	103
A0AUV1	D2I4V4	104
A0AUV1	D2I4V4	105
A0AUV1	D2I4V4	106
A0AUV1	D2I4V4	107
A0AUV1	D2I4V4	108
A0AUV1	D2I4V4	109
A0AUV1	D2I4V4	110
A0AUV1	D2I4V4	111
A0AUV1	D2I4V4	112
A0AUV1	D2I4V4	114
A0AUV1	D2I4V4	115
A0AUV1	D2I4V4	116
A0AUV1	D2I4V4	117
A0AUV1	O60814	17
A0AUV1	O60814	19
A0AUV1	O60814	20
A0AUV1	O60814	21
A0AUV1	O60814	22
A0AUV1	O60814	23
A0AUV1	O60814	24
A0AUV1	O60814	25
A0AUV1	O60814	26
A0AUV1	O60814	29
A0AUV1	O60814	30
A0AUV1	O60814	32
A0AUV1	O60814	33
A0AUV1	O60814	34
A0AUV1	O60814	38
A0AUV1	O60814	39
A0AUV1	O60814	40
A0AUV1	O60814	41
A0AUV1	O60814	42
A0AUV1	O60814	43
A0AUV1	O60814	44
A0AUV1	O60814	45
A0AUV1	O60814	46
A0AUV1	O60814	47
A0AUV1	O60814	49
A0AUV1	O60814	50
A0AUV1	O60814	51
A0AUV1	O60814	53
A0AUV1	O60814	54
A0AUV1	O60814	55
A0AUV1	O60814	56
A0AUV1	O60814	57
A0AUV1	O60814	58
A0AUV1	O60814	59
A0AUV1	O60814	60
A0AUV1	O60814	61
A0AUV1	O60814	62
A0AUV1	O60814	63
A0AUV1	O60814	64
A0AUV1	O60814	67
A0AUV1	O60814	68
A0AUV1	O60814	70
A0AUV1	O60814	71
A0AUV1	O60814	75
A0AUV1	O60814	76
A0AUV1	O60814	77
A0AUV1	O60814	78
A0AUV1	O60814	79
A0AUV1	O60814	80
A0AUV1	O60814	83
A0AUV1	O60814	87
A0AUV1	O60814	90
A0AUV1	O60814	92
A0AUV1	O60814	93
A0AUV1	O60814	95
A0AUV1	O60814	96
A0AUV1	O60814	97
A0AUV1	O60814	99
A0AUV1	O60814	100
A0AUV1	O60814	102
A0AUV1	O60814	103
A0AUV1	O60814	104
A0AUV1	P62805	87
A0AUV1	P62805	97
A0AUV1	P62805	99
A0AUV1	P62805	100
A0AUV1	P62805	101
A0AUV1	P62805	102
A0AUV1	P62805	103
A0AUV1	P62805	106
A0AUV1	P62805	107
A0AUV1	P62805	110
A0AUV1	P62805	111
A0AUV1	P62805	112
A0AUV1	P62805	115
A0AUV1	P62805	116
A0AUV1	P62805	117
A0AUV1	P68431	81
A0AUV1	P68431	101
A0AUV1	P68431	103
A0AUV1	P68431	104
A0AUV1	P68431	105
A0AUV1	P68431	106
A0AUV1	P68431	107
A0AUV1	P68431	108
A0AUV1	P68431	109
A0AUV1	P68431	110
A0AUV1	P68431	111
A0AUV1	P68431	112
A0AUV1	P68431	114
A0AUV1	P68431	115
A0AUV1	P68431	116
A0AUV1	P68431	117
A0AUV1	Q16695	81
A0AUV1	Q16695	101
A0AUV1	Q16695	103
A0AUV1	Q16695	104
A0AUV1	Q16695	105
A0AUV1	Q16695	106
A0AUV1	Q16695	107
A0AUV1	Q16695	108
A0AUV1	Q16695	109
A0AUV1	Q16695	110
A0AUV1	Q16695	111
A0AUV1	Q16695	112
A0AUV1	Q16695	114
A0AUV1	Q16695	115
A0AUV1	Q16695	116
A0AUV1	Q16695	117
A0AV96	Q9NWB1	121
A0AV96	Q9NWB1	122
A0AV96	Q9NWB1	125
A0AV96	Q9NWB1	126
A0AV96	Q9NWB1	129
A0AV96	Q9NWB1	130
A0AV96	Q9NWB1	131
A0AV96	Q9NWB1	132
A0AVK6	Q96AV8	118
A0AVK6	Q96AV8	119
A0AVK6	Q96AV8	122
A0AVK6	Q96AV8	123
A0AVK6	Q96AV8	126
A0AVK6	Q96AV8	156
A0AVK6	Q96AV8	159
A0AVK6	Q96AV8	160
A0AVK6	Q96AV8	162
A0AVK6	Q96AV8	163
A0AVK6	Q96AV8	164
A0AVK6	Q96AV8	165
A0AVK6	Q96AV8	166
A0AVK6	Q96AV8	167
A0AVK6	Q96AV8	168
A0AVK6	Q96AV8	169
A0AVK6	Q96AV8	180
A0AVT1	O15205	236
A0AVT1	O15205	238
A0AVT1	O15205	268
A0AVT1	O15205	269
A0AVT1	O15205	315
A0AVT1	O15205	316
A0AVT1	O15205	317
A0AVT1	O15205	469
A0AVT1	O15205	470
A0AVT1	O15205	471
A0AVT1	O15205	508
A0AVT1	O15205	567
A0AVT1	O15205	568
A0AVT1	O15205	569
A0AVT1	O15205	570
A0AVT1	O15205	571
A0AVT1	O15205	574
A0AVT1	O15205	592
A0AVT1	O15205	593
A0AVT1	O15205	594
A0AVT1	O15205	597
A0AVT1	O15205	598
A0AVT1	O15205	599
A0AVT1	O15205	600
A0AVT1	O15205	601
A0AVT1	O15205	609
A0AVT1	O15205	611
A0AVT1	O15205	614
A0AVT1	O15205	615
A0AVT1	O15205	616
A0AVT1	O15205	617
A0AVT1	O15205	618
A0AVT1	O15205	891
A0AVT1	O15205	919
A0AVT1	O15205	922
A0AVT1	O15205	923
A0AVT1	O15205	925
A0AVT1	O15205	932
A0AVT1	O15205	934
A0AVT1	O15205	935
A0AVT1	O15205	936
A0AVT1	O15205	937
A0AVT1	O15205	938
A0AVT1	O15205	939
A0AVT1	O15205	940
A0AVT1	O15205	942
A0FGR8	A0FGR8	364
A0FGR8	A0FGR8	365
A0FGR8	A0FGR8	366
A0FGR8	A0FGR8	367
A0FGR8	A0FGR8	368
A0FGR8	A0FGR8	372
A0FGR8	A0FGR8	373
A0FGR8	A0FGR8	375
A0FGR8	A0FGR8	376
A0FGR8	A0FGR8	377
A0FGR8	A0FGR8	378
A0FGR8	A0FGR8	379
A0FGR8	A0FGR8	380
A0FGR8	A0FGR8	381
A0FGR8	A0FGR8	401
A0FGR8	A0FGR8	402
A0FGR8	A0FGR8	403
A0FGR8	A0FGR8	404
A0FGR8	A0FGR8	405
A0FGR8	A0FGR8	415
A0FGR8	A0FGR8	417
A0FGR8	A0FGR8	419
A0FGR8	A0FGR8	421
A0FGR8	A0FGR8	422
A0FGR8	A0FGR8	423
A0FGR8	A0FGR8	424
A0FGR8	A0FGR8	425
A0FGR8	A0FGR8	426
A0FGR8	A0FGR8	428
A0FGR8	A0FGR8	429
A0FGR8	A0FGR8	449
A0FGR8	A0FGR8	455
A0FGR8	A0FGR8	457
A0FGR8	A0FGR8	461
A0FGR8	A0FGR8	462
A0FGR8	A0FGR8	463
A0FGR8	A0FGR8	464
A0FGR8	A0FGR8	465
A0FGR8	A0FGR8	466
A0FGR8	A0FGR8	468
A0FGR8	A0FGR8	471
A0FGR8	A0FGR8	473
A0FGR8	A0FGR8	493
A0FGR8	A0FGR8	530
A0FGR8	A0FGR8	531
A0FGR8	A0FGR8	546
A0FGR8	A0FGR8	547
A0FGR8	A0FGR8	569
A0FGR8	A0FGR8	572
A0FGR8	A0FGR8	574
A0FGR8	A0FGR8	576
A0FGR8	A0FGR8	577
A0FGR8	A0FGR8	578
A0FGR8	A0FGR8	579
A0FGR8	A0FGR8	580
A0FGR8	A0FGR8	581
A0FGR8	A0FGR8	582
A0FGR8	A0FGR8	583
A0FGR8	A0FGR8	584
A0FGR8	A0FGR8	585
A0FGR8	A0FGR8	586
A0FGR8	A0FGR9	363
A0FGR8	A0FGR9	364
A0FGR8	A0FGR9	365
A0FGR8	A0FGR9	366
A0FGR8	A0FGR9	367
A0FGR8	A0FGR9	368
A0FGR8	A0FGR9	369
A0FGR8	A0FGR9	370
A0FGR8	A0FGR9	371
A0FGR8	A0FGR9	372
A0FGR8	A0FGR9	373
A0FGR8	A0FGR9	374
A0FGR8	A0FGR9	375
A0FGR8	A0FGR9	376
A0FGR8	A0FGR9	377
A0FGR8	A0FGR9	378
A0FGR8	A0FGR9	379
A0FGR8	A0FGR9	380
A0FGR8	A0FGR9	381
A0FGR8	A0FGR9	382
A0FGR8	A0FGR9	539
A0FGR8	A0FGR9	541
A0FGR8	A0FGR9	585
A0FGR8	A0FGR9	587
A0FGR8	A0FGR9	649
A0FGR8	Q9BSJ8	364
A0FGR8	Q9BSJ8	365
A0FGR8	Q9BSJ8	366
A0FGR8	Q9BSJ8	367
A0FGR8	Q9BSJ8	368
A0FGR8	Q9BSJ8	369
A0FGR8	Q9BSJ8	370
A0FGR8	Q9BSJ8	375
A0FGR8	Q9BSJ8	376
A0FGR8	Q9BSJ8	377
A0FGR8	Q9BSJ8	378
A0FGR8	Q9BSJ8	379
A0FGR8	Q9BSJ8	380
A0FGR8	Q9BSJ8	381
A0FGR8	Q9BSJ8	398
A0FGR8	Q9BSJ8	401
A0FGR8	Q9BSJ8	402
A0FGR8	Q9BSJ8	403
A0FGR8	Q9BSJ8	404
A0FGR8	Q9BSJ8	405
A0FGR8	Q9BSJ8	415
A0FGR8	Q9BSJ8	417
A0FGR8	Q9BSJ8	419
A0FGR8	Q9BSJ8	422
A0FGR8	Q9BSJ8	423
A0FGR8	Q9BSJ8	424
A0FGR8	Q9BSJ8	426
A0FGR8	Q9BSJ8	428
A0FGR8	Q9BSJ8	429
A0FGR8	Q9BSJ8	449
A0FGR8	Q9BSJ8	455
A0FGR8	Q9BSJ8	457
A0FGR8	Q9BSJ8	461
A0FGR8	Q9BSJ8	462
A0FGR8	Q9BSJ8	463
A0FGR8	Q9BSJ8	464
A0FGR8	Q9BSJ8	465
A0FGR8	Q9BSJ8	466
A0FGR8	Q9BSJ8	468
A0FGR8	Q9BSJ8	471
A0FGR8	Q9BSJ8	473
A0FGR8	Q9BSJ8	493
A0FGR8	Q9BSJ8	530
A0FGR8	Q9BSJ8	531
A0FGR8	Q9BSJ8	546
A0FGR8	Q9BSJ8	547
A0FGR8	Q9BSJ8	574
A0FGR8	Q9BSJ8	576
A0FGR8	Q9BSJ8	577
A0FGR8	Q9BSJ8	578
A0FGR8	Q9BSJ8	579
A0FGR8	Q9BSJ8	580
A0FGR8	Q9BSJ8	581
A0FGR8	Q9BSJ8	582
A0FGR8	Q9BSJ8	583
A0FGR8	Q9BSJ8	584
A0FGR8	Q9BSJ8	585
A0FGR8	Q9BSJ8	586
A0FGR8	Q9BSJ8	643
A0FGR9	A0FGR8	285
A0FGR9	A0FGR8	286
A0FGR9	A0FGR8	287
A0FGR9	A0FGR8	288
A0FGR9	A0FGR8	289
A0FGR9	A0FGR8	290
A0FGR9	A0FGR8	291
A0FGR9	A0FGR8	292
A0FGR9	A0FGR8	293
A0FGR9	A0FGR8	294
A0FGR9	A0FGR8	295
A0FGR9	A0FGR8	296
A0FGR9	A0FGR8	297
A0FGR9	A0FGR8	298
A0FGR9	A0FGR8	299
A0FGR9	A0FGR8	300
A0FGR9	A0FGR8	301
A0FGR9	A0FGR8	302
A0FGR9	A0FGR8	303
A0FGR9	A0FGR8	304
A0FGR9	A0FGR8	305
A0FGR9	A0FGR8	367
A0FGR9	A0FGR8	470
A0FGR9	A0FGR8	471
A0FGR9	A0FGR8	472
A0FGR9	A0FGR8	474
A0FGR9	A0FGR8	514
A0FGR9	A0FGR8	516
A0FGR9	A0FGR8	559
A0FGR9	A0FGR8	576
A0FGR9	A0FGR8	578
A0FGR9	A0FGR9	284
A0FGR9	A0FGR9	285
A0FGR9	A0FGR9	286
A0FGR9	A0FGR9	287
A0FGR9	A0FGR9	288
A0FGR9	A0FGR9	289
A0FGR9	A0FGR9	290
A0FGR9	A0FGR9	291
A0FGR9	A0FGR9	292
A0FGR9	A0FGR9	293
A0FGR9	A0FGR9	294
A0FGR9	A0FGR9	295
A0FGR9	A0FGR9	296
A0FGR9	A0FGR9	297
A0FGR9	A0FGR9	298
A0FGR9	A0FGR9	299
A0FGR9	A0FGR9	300
A0FGR9	A0FGR9	301
A0FGR9	A0FGR9	302
A0FGR9	A0FGR9	303
A0FGR9	A0FGR9	304
A0FGR9	A0FGR9	305
A0FGR9	A0FGR9	367
A0FGR9	A0FGR9	427
A0FGR9	A0FGR9	470
A0FGR9	A0FGR9	472
A0FGR9	A0FGR9	475
A0FGR9	A0FGR9	514
A0FGR9	A0FGR9	559
A0FGR9	A0FGR9	576
A0FGR9	A0FGR9	578
A0FGR9	Q9BSJ8	285
A0FGR9	Q9BSJ8	286
A0FGR9	Q9BSJ8	287
A0FGR9	Q9BSJ8	288
A0FGR9	Q9BSJ8	289
A0FGR9	Q9BSJ8	290
A0FGR9	Q9BSJ8	291
A0FGR9	Q9BSJ8	292
A0FGR9	Q9BSJ8	293
A0FGR9	Q9BSJ8	294
A0FGR9	Q9BSJ8	295
A0FGR9	Q9BSJ8	296
A0FGR9	Q9BSJ8	297
A0FGR9	Q9BSJ8	298
A0FGR9	Q9BSJ8	299
A0FGR9	Q9BSJ8	300
A0FGR9	Q9BSJ8	301
A0FGR9	Q9BSJ8	302
A0FGR9	Q9BSJ8	303
A0FGR9	Q9BSJ8	304
A0FGR9	Q9BSJ8	305
A0FGR9	Q9BSJ8	367
A0FGR9	Q9BSJ8	427
A0FGR9	Q9BSJ8	470
A0FGR9	Q9BSJ8	471
A0FGR9	Q9BSJ8	472
A0FGR9	Q9BSJ8	474
A0FGR9	Q9BSJ8	512
A0FGR9	Q9BSJ8	514
A0FGR9	Q9BSJ8	559
A0FGR9	Q9BSJ8	576
A0FGR9	Q9BSJ8	578
A0JD37	A0JD37	27
A0JD37	A0JD37	50
A0JD37	A0JD37	52
A0JD37	A0JD37	54
A0JD37	A0JD37	56
A0JD37	A0JD37	59
A0JD37	A0JD37	60
A0JD37	A0JD37	61
A0JD37	A0JD37	62
A0JD37	A0JD37	63
A0JD37	A0JD37	64
A0JD37	A0JD37	67
A0JD37	A0JD37	72
A0JD37	A0JD37	74
A0JD37	A0JD37	108
A0JD37	A0JD37	110
A0JLN0	Q9Y3B4	388
A0JLN0	Q9Y3B4	389
A0JLN0	Q9Y3B4	391
A0JLN0	Q9Y3B4	392
A0JLN0	Q9Y3B4	394
A0JLN0	Q9Y3B4	395
A0JLN0	Q9Y3B4	396
A0JLN0	Q9Y3B4	397
A0JLN0	Q9Y3B4	398
A0JLN0	Q9Y3B4	399
A0JLN0	Q9Y3B4	400
A0JLN0	Q9Y3B4	401
A0JLN0	Q9Y3B4	402
A0JLN0	Q9Y3B4	403
A0JLN0	Q9Y3B4	404
A0JLN0	Q9Y3B4	405
A0JLN0	Q9Y3B4	406
A0JLN0	Q9Y3B4	407
A0JLN0	Q9Y3B4	408
A0JLN0	Q9Y3B4	409
A0JLN0	Q9Y3B4	410
A0JLN0	Q9Y3B4	411
A0JLN0	Q9Y3B4	412
A0JLN0	Q9Y3B4	413
A0JLN0	Q9Y3B4	414
A0JLN0	Q9Y3B4	415
A0JLQ2	O75689	451
A0JLQ2	O75689	452
A0JLQ2	O75689	453
A0JLQ2	O75689	454
A0JLQ2	O75689	455
A0JLQ2	O75689	456
A0JLQ2	O75689	457
A0JLQ2	O75689	463
A0JLQ2	O75689	514
A0JLQ2	O75689	516
A0JLQ2	O75689	517
A0JLQ2	O75689	518
A0JLQ2	O75689	519
A0JLQ2	O75689	531
A0JLQ2	O75689	533
A0JLQ2	O75689	536
A0JLQ2	O75689	537
A0JLQ2	O75689	539
A0JLQ2	O75689	541
A0N8J3	K7N5M3	127
A0N8J3	K7N5M3	128
A0N8J3	K7N5M3	134
A0N8J3	K7N5M3	136
A0N8J3	K7N5M3	138
A0N8J3	K7N5M3	140
A0N8J3	K7N5M3	161
A0N8J3	K7N5M3	162
A0N8J3	K7N5M3	163
A0N8J3	K7N5M3	164
A0N8J3	K7N5M3	166
A0N8J3	K7N5M3	167
A0N8J3	K7N5M3	168
A0N8J3	K7N5M3	172
A0N8J3	K7N5M3	173
A0N8J3	K7N5M3	180
A0N8J3	K7N5M3	181
A0N8J3	K7N5M3	183
A0N8J3	K7N5M3	185
A0N8J3	K7N5M3	186
A0N8J3	K7N5M3	187
A0N8J3	K7N5M3	227
A0N8J3	K7N5M3	228
A0N8J3	K7N5M3	229
A0N8J3	K7N5M3	232
A0S0A6	P29474	69
A0S0A6	P29474	70
A0S0A6	P29474	71
A0S0A6	P29474	74
A0S0A6	P29474	75
A0S0A6	P29474	85
A0S0A6	P29474	88
A0S0A6	P29474	90
A0S0A6	P29474	91
A0S0A6	P29474	92
A0S0A6	P29474	93
A0S0A6	P29474	94
A0S0A6	P29474	95
A0S0A6	P29474	96
A0S0A6	P29474	97
A0S0A6	P29474	98
A0S0A6	P29474	99
A0S0A6	P29474	100
A0S0A6	P29474	101
A0S0A6	P29474	102
A0S0A6	P29474	103
A0S0A6	P29474	104
A0S0A6	P29474	105
A0S0A6	P29474	364
A0S0A6	P29474	365
A0S0A6	P29474	368
A0S0A6	P29474	369
A0S0A6	P29474	370
A0S0A6	P29474	371
A0S0A6	P29474	376
A0S0A6	P29474	390
A0S0A6	P29474	391
A0S0A6	P29474	392
A0S0A6	P29474	393
A0S0A6	P29474	395
A0S0A6	P29474	396
A0S0A6	P29474	397
A0S0A6	P29474	399
A0S0A6	P29474	400
A0S0A6	P29474	401
A0S0A6	P29474	403
A0S0A6	P29474	404
A0S0A6	P29474	407
A0S0A6	P29474	411
A0S0A6	P29474	419
A0S0A6	P29474	420
A0S0A6	P29474	421
A0S0A6	P29474	422
A0S0A6	P29474	445
A0S0A6	P29474	446
A0S0A6	P29474	449
A0S0A6	P29474	450
A0S0A6	P29474	451
A0S0A6	P29474	452
A0S0A6	P29474	453
A0S0A6	P29474	454
A0S0A6	P29474	455
A0S0A6	P29474	456
A0S0A6	P29474	460
A0S0A6	P29474	461
A0S0A6	P29474	463
A0S0A6	P29474	464
A0S0A6	P29474	465
A0S0A6	P29474	466
A0S0A6	P29474	467
A0S0A6	P29474	468
A1L3B8	A1L3B8	1
A1L3B8	A1L3B8	2
A1L3B8	A1L3B8	3
A1L3B8	A1L3B8	4
A1L3B8	A1L3B8	5
A1L3B8	A1L3B8	6
A1L3B8	A1L3B8	7
A1L3B8	A1L3B8	8
A1L3B8	A1L3B8	10
A1L3B8	A1L3B8	11
A1L3B8	A1L3B8	12
A1L3B8	A1L3B8	13
A1L3B8	A1L3B8	14
A1L3B8	A1L3B8	15
A1L3B8	A1L3B8	16
A1L3B8	A1L3B8	17
A1L3B8	A1L3B8	18
A1L3B8	A1L3B8	19
A1L3B8	A1L3B8	20
A1L3B8	A1L3B8	21
A1L3B8	A1L3B8	22
A1L3B8	A1L3B8	23
A1L3B8	A1L3B8	24
A1L3B8	A1L3B8	25
A1L3B8	A1L3B8	26
A1L3B8	A1L3B8	27
A1L3B8	A1L3B8	28
A1L3B8	A1L3B8	29
A1L3B8	A1L3B8	30
A1L3B8	A1L3B8	31
A1L3B8	A1L3B8	32
A1L3B8	A1L3B8	33
A1L3B8	A1L3B8	34
A1L3B8	A1L3B8	35
A1L3B8	A1L3B8	36
A1L3B8	A1L3B8	37
A1L3B8	A1L3B8	38
A1L3B8	A1L3B8	39
A1L3B8	A1L3B8	41
A1L3B8	A1L3B8	42
A1L3B8	A1L3B8	43
A1L3B8	A1L3B8	44
A1L3B8	A1L3B8	45
A1L3B8	A1L3B8	46
A1L3B8	A1L3B8	47
A1L3B8	A1L3B8	49
A1L3B8	A1L3B8	51
A1L3B8	A1L3B8	52
A1L3B8	A1L3B8	53
A1L3B8	A1L3B8	54
A1L3B8	A1L3B8	55
A1L3B8	A1L3B8	56
A1L3B8	A1L3B8	57
A1L3B8	A1L3B8	58
A1L3B8	A1L3B8	59
A1L3B8	A1L3B8	60
A1L3B8	A1L3B8	61
A1L3B8	A1L3B8	62
A1L3B8	A1L3B8	63
A1L3B8	A1L3B8	64
A1L3B8	A1L3B8	65
A1L3B8	A1L3B8	66
A1L3B8	A1L3B8	67
A1L3B8	A1L3B8	68
A1L3B8	A1L3B8	69
A1L3B8	A1L3B8	70
A1L3B8	A1L3B8	71
A1L3B8	A1L3B8	72
A1L3B8	A1L3B8	73
A1L3B8	A1L3B8	74
A1L3B8	A1L3B8	76
A1L3B8	A1L3B8	77
A1L3B8	A1L3B8	78
A1L3B8	A1L3B8	79
A1L3B8	A1L3B8	80
A1L3B8	A1L3B8	81
A1L3B8	A1L3B8	82
A1L3B8	A1L3B8	83
A1L3B8	A1L3B8	84
A1L3B8	A1L3B8	85
A1L3B8	A1L3B8	86
A1L3B8	A1L3B8	87
A1L3B8	A1L3B8	88
A1L3B8	A1L3B8	89
A1L3B8	A1L3B8	90
A1L3B8	A1L3B8	91
A1L3B8	A1L3B8	94
A1L3B8	A1L3B8	95
A1L3B8	A1L3B8	97
A1L3B8	A1L3B8	98
A1L3B8	A1L3B8	99
A1L3B8	A1L3B8	100
A1L3B8	A1L3B8	101
A1L3B8	A1L3B8	102
A1L3B8	A1L3B8	103
A1L3B8	A1L3B8	104
A1L3B8	A1L3B8	105
A1L3B8	A1L3B8	106
A1L3B8	A1L3B8	107
A1L3B8	A1L3B8	109
A1L3B8	A1L3B8	110
A1L3B8	A1L3B8	111
A1L3B8	A1L3B8	112
A1L3B8	A1L3B8	113
A1L3B8	A1L3B8	114
A1L3B8	A1L3B8	115
A1L3B8	A1L3B8	116
A1L3B8	A1L3B8	117
A1L3B8	A1L3B8	118
A1L3B8	A1L3B8	119
A1L3B8	A1L3B8	123
A1L3B8	A1L3B8	125
A1L3B8	A1L3B8	126
A1L3B8	A1L3B8	127
A1L3B8	A1L3B8	128
A1L3B8	A1L3B8	129
A1L3B8	A1L3B8	130
A1L3B8	A1L3B8	132
A1L3B8	A1L3B8	133
A1L3B8	A1L3B8	134
A1L3B8	A1L3B8	135
A1L3B8	A1L3B8	136
A1L3B8	A1L3B8	137
A1L3B8	A1L3B8	138
A1L3B8	A1L3B8	139
A1L3B8	A1L3B8	140
A1L3B8	A1L3B8	141
A1L3B8	A1L3B8	142
A1L3B8	A1L3B8	143
A1L3B8	A1L3B8	144
A1L3B8	A1L3B8	145
A1L3B8	A1L3B8	150
A1L3B8	A1L3B8	151
A1L3B8	A1L3B8	152
A1L3B8	A1L3B8	153
A1L3B8	A1L3B8	154
A1L3B8	A1L3B8	155
A1L3B8	A1L3B8	156
A1L3B8	A1L3B8	157
A1L3B8	A1L3B8	158
A1L3B8	A1L3B8	159
A1L3B8	A1L3B8	160
A1L3B8	A1L3B8	161
A1L3B8	A1L3B8	162
A1L3B8	A1L3B8	163
A1L3B8	A1L3B8	164
A1L3B8	A1L3B8	165
A1L3B8	A1L3B8	166
A1L3B8	A1L3B8	167
A1L3B8	A1L3B8	168
A1L3B8	A1L3B8	169
A1L3B8	A1L3B8	170
A1L3B8	A1L3B8	171
A1L3B8	A1L3B8	172
A1L3B8	A1L3B8	173
A1L3B8	A1L3B8	174
A1L3B8	A1L3B8	175
A1L3B8	A1L3B8	176
A1L3B8	A1L3B8	177
A1L3B8	A1L3B8	178
A1L3B8	A1L3B8	179
A1L3B8	A1L3B8	180
A1L3B8	A1L3B8	181
A1L3B8	P51665	1
A1L3B8	P51665	3
A1L3B8	P51665	4
A1L3B8	P51665	7
A1L3B8	P51665	8
A1L3B8	P51665	10
A1L3B8	P51665	45
A1L3B8	P51665	46
A1L3B8	P51665	47
A1L3B8	P51665	100
A1L3B8	P51665	130
A1L3B8	P51665	132
A1L3B8	P51665	133
A1L3B8	P51665	136
A1L3B8	P51665	141
A1L3B8	P51665	143
A1L3B8	P51665	154
A1L3B8	P51665	155
A1L3B8	P51665	156
A1L3B8	P51665	157
A1L3B8	P51665	158
A1L3B8	P51665	159
A1L3B8	P51665	160
A1L3B8	P51665	161
A1L3B8	P51665	169
A1L4K1	Q14324	401
A1L4K1	Q14324	403
A1L4K1	Q14324	425
A1L4K1	Q14324	427
A1L4K1	Q14324	453
A1L4K1	Q9H788	403
A1L4K1	Q9H788	404
A1L4K1	Q9H788	406
A1L4K1	Q9H788	417
A1L4K1	Q9H788	418
A1L4K1	Q9H788	421
A1L4K1	Q9H788	451
A1X283	A1X283	156
A1X283	A1X283	157
A1X283	A1X283	158
A1X283	A1X283	159
A1X283	A1X283	160
A1X283	A1X283	161
A1X283	A1X283	162
A1X283	A1X283	163
A1X283	A1X283	165
A1X283	A1X283	169
A1X283	A1X283	170
A1X283	A1X283	171
A1X283	A1X283	172
A1X283	A1X283	173
A1X283	A1X283	174
A1X283	A1X283	177
A1X283	A1X283	178
A1X283	A1X283	179
A1X283	A1X283	181
A1X283	A1X283	182
A1X283	A1X283	183
A1X283	A1X283	184
A1X283	A1X283	185
A1X283	A1X283	186
A1X283	A1X283	187
A1X283	A1X283	188
A1X283	A1X283	189
A1X283	A1X283	190
A1X283	A1X283	191
A1X283	A1X283	192
A1X283	A1X283	193
A1X283	A1X283	194
A1X283	A1X283	195
A1X283	A1X283	196
A1X283	A1X283	197
A1X283	A1X283	198
A1X283	A1X283	199
A1X283	A1X283	200
A1X283	A1X283	201
A1X283	A1X283	202
A1X283	A1X283	203
A1X283	A1X283	204
A1X283	A1X283	205
A1X283	A1X283	206
A1X283	A1X283	207
A1X283	A1X283	208
A1X283	A1X283	209
A1X283	A1X283	216
A1X283	A1X283	253
A1X283	A1X283	254
A1X283	A1X283	255
A1X283	A1X283	256
A1X283	A1X283	257
A1X283	A1X283	259
A1X283	A1X283	272
A1X283	A1X283	273
A1X283	A1X283	277
A1XQV7	A1XQV7	6
A1XQV7	A1XQV7	7
A1XQV7	A1XQV7	8
A1XQV7	A1XQV7	9
A1XQV7	A1XQV7	10
A1XQV7	A1XQV7	11
A1XQV7	A1XQV7	12
A1XQV7	A1XQV7	13
A1XQV7	A1XQV7	14
A1XQV7	A1XQV7	15
A1XQV7	A1XQV7	16
A1XQV7	A1XQV7	17
A1XQV7	A1XQV7	18
A1XQV7	A1XQV7	19
A1XQV7	A1XQV7	20
A1XQV7	A1XQV7	21
A1XQV7	A1XQV7	22
A1XQV7	A1XQV7	23
A1XQV7	A1XQV7	24
A1XQV7	A1XQV7	25
A1XQV7	A1XQV7	26
A1XQV7	A1XQV7	27
A1XQV7	A1XQV7	28
A1XQV7	A1XQV7	29
A1XQV7	A1XQV7	31
A1XQV7	A1XQV7	32
A1XQV7	A1XQV7	33
A1XQV7	A1XQV7	34
A1XQV7	A1XQV7	35
A1XQV7	A1XQV7	36
A1XQV7	A1XQV7	37
A1XQV7	A1XQV7	38
A1XQV7	A1XQV7	39
A1XQV7	A1XQV7	40
A1XQV7	A1XQV7	41
A1XQV7	A1XQV7	42
A1XQV7	A1XQV7	43
A1XQV7	A1XQV7	44
A1XQV7	A1XQV7	45
A1XQV7	A1XQV7	46
A1XQV7	A1XQV7	47
A1XQV7	A1XQV7	48
A1XQV7	A1XQV7	49
A1XQV7	O75506	8
A1XQV7	O75506	9
A1XQV7	O75506	10
A1XQV7	O75506	12
A1XQV7	O75506	13
A1XQV7	O75506	16
A1XQV7	O75506	17
A1YFA8	P17028	55
A1YFA8	P17028	56
A1YFA8	P17028	58
A1YFA8	P17028	59
A1YFA8	P17028	60
A1YFA8	P17028	61
A1YFA8	P17028	66
A1YFA8	P17028	67
A1YFA8	P17028	69
A1YFA8	P17028	70
A1YFA8	P17028	73
A1YFA8	P17028	74
A1YFA8	P17028	77
A1YFA8	P17028	78
A1YFA8	P17028	80
A1YFA8	P17028	81
A1YFA8	P17028	83
A1YFA8	P17028	86
A1YFA8	P17028	87
A1YFA8	P17028	88
A1YFA8	P17028	89
A1YFA8	P17028	91
A1YFA8	P17028	92
A1YFA8	P17028	93
A1YFA8	P17028	95
A1YFA8	P17028	96
A1YFA8	P17028	98
A1YFA8	P17028	99
A1YFA8	P17028	100
A1YFA8	P17028	103
A1YFA8	P17028	104
A1YFA8	P17028	105
A1YFA8	P17028	108
A1YFA8	P17028	120
A1YFA8	P17028	121
A1YFA8	P17028	124
A1YFA8	P17028	125
A1YFA8	P17028	127
A1YFA8	P17028	128
A1YFA8	P17028	131
A2AV23	P00519	73
A2AV23	P00519	84
A2AV23	P00519	86
A2AV23	P00519	87
A2AV23	P00519	88
A2AV23	P00519	96
A2AV23	P00519	98
A2AV23	P00519	99
A2AV23	P00519	100
A2AV23	P00519	102
A2AV23	P00519	103
A2AV23	P00519	104
A2AV23	P00519	105
A2BDE1	Q8IZI9	65
A2BDE1	Q8IZI9	66
A2BDE1	Q8IZI9	67
A2BDE1	Q8IZI9	68
A2BDE1	Q8IZI9	69
A2BDE1	Q8IZI9	70
A2BDE1	Q8IZI9	71
A2BDE1	Q8IZI9	72
A2BDE1	Q8IZI9	73
A2BDE1	Q8IZI9	74
A2BDE1	Q8IZI9	75
A2BDE1	Q8IZI9	76
A2BDE1	Q8IZI9	77
A2BDE1	Q8IZI9	78
A2BDE1	Q8IZI9	172
A2BDE1	Q8IZI9	173
A2BDE1	Q8IZI9	176
A2BDE1	Q8IZI9	179
A2BED6	Q96KQ7	601
A2BED6	Q96KQ7	602
A2BED6	Q96KQ7	603
A2BED6	Q96KQ7	606
A2BED6	Q96KQ7	607
A2BED6	Q96KQ7	608
A2BED6	Q96KQ7	629
A2BED6	Q96KQ7	630
A2BED6	Q96KQ7	631
A2BED6	Q96KQ7	632
A2BED6	Q96KQ7	633
A2BED6	Q96KQ7	635
A2BED6	Q96KQ7	636
A2BED6	Q96KQ7	637
A2BED6	Q96KQ7	638
A2BED6	Q96KQ7	639
A2BED6	Q96KQ7	641
A2BED6	Q96KQ7	644
A2BED6	Q96KQ7	645
A2BED6	Q96KQ7	646
A2BED6	Q96KQ7	647
A2BED6	Q96KQ7	696
A2BED6	Q96KQ7	697
A2BED6	Q96KQ7	698
A2BED6	Q96KQ7	699
A2BED6	Q96KQ7	700
A2BED6	Q96KQ7	701
A2BED6	Q96KQ7	702
A2BED6	Q96KQ7	703
A2BED6	Q96KQ7	704
A2BED6	Q96KQ7	708
A2BED6	Q96KQ7	782
A2BED6	Q96KQ7	805
A2NI60	A2NI60	1
A2NI60	A2NI60	5
A2NI60	A2NI60	6
A2NI60	A2NI60	7
A2NI60	A2NI60	8
A2NI60	A2NI60	9
A2NI60	A2NI60	10
A2NI60	A2NI60	11
A2NI60	A2NI60	12
A2NI60	A2NI60	13
A2NI60	A2NI60	14
A2NI60	A2NI60	17
A2NI60	A2NI60	18
A2NI60	A2NI60	19
A2NI60	A2NI60	20
A2NI60	A2NI60	22
A2NI60	A2NI60	24
A2NI60	A2NI60	34
A2NI60	A2NI60	36
A2NI60	A2NI60	38
A2NI60	A2NI60	41
A2NI60	A2NI60	42
A2NI60	A2NI60	43
A2NI60	A2NI60	44
A2NI60	A2NI60	45
A2NI60	A2NI60	46
A2NI60	A2NI60	49
A2NI60	A2NI60	50
A2NI60	A2NI60	55
A2NI60	A2NI60	70
A2NI60	A2NI60	72
A2NI60	A2NI60	87
A2NI60	A2NI60	89
A2NI60	A2NI60	91
A2NI60	A2NI60	94
A2NI60	A2NI60	95
A2NI60	A2NI60	96
A2NI60	A2NI60	97
A2NI60	A2NI60	98
A2NI60	A2NI60	99
A2NI60	A2NI60	100
A2NI60	A2NI60	103
A2NI60	A2NI60	105
A2NI60	A2NI60	107
A2NTY6	P01848	38
A2NTY6	P01848	60
A2NTY6	P01848	62
A2NTY6	P01848	64
A2NTY6	P01848	66
A2NTY6	P01848	69
A2NTY6	P01848	70
A2NTY6	P01848	71
A2NTY6	P01848	72
A2NTY6	P01848	74
A2NTY6	P01848	77
A2NTY6	P01848	79
A2NTY6	P01848	86
A2NTY6	P01848	87
A2NTY6	P01848	88
A2NTY6	P01848	117
A2NTY6	P01848	119
A2NTY6	P01848	126
A2NTY6	P01848	132
A2NTY6	P01848	133
A2NTY6	P01848	135
A2NTY6	P01848	136
A2NTY6	P01848	137
A2NTY6	P01848	140
A2NUT2	Q6GMX6	52
A2NUT2	Q6GMX6	53
A2NUT2	Q6GMX6	54
A2NUT2	Q6GMX6	56
A2NUT2	Q6GMX6	58
A2NUT2	Q6GMX6	62
A2NUT2	Q6GMX6	63
A2NUT2	Q6GMX6	64
A2NUT2	Q6GMX6	66
A2NUT2	Q6GMX6	69
A2NUT2	Q6GMX6	70
A2NUT2	Q6GMX6	73
A2NUT2	Q6GMX6	75
A2NUT2	Q6GMX6	107
A2NUT2	Q6GMX6	109
A2NUT2	Q6GMX6	110
A2NUT2	Q6GMX6	111
A2NUT2	Q6GMX6	115
A2NUT2	Q6GMX6	120
A2NUT2	Q6GMX6	121
A2NUT2	Q6GMX6	122
A2NUT2	Q6GMX6	139
A2NUT2	Q6GMX6	140
A2NUT2	Q6GMX6	141
A2NUT2	Q6GMX6	142
A2NUT2	Q6GMX6	144
A2NUT2	Q6GMX6	145
A2NUT2	Q6GMX6	146
A2NUT2	Q6GMX6	147
A2NUT2	Q6GMX6	150
A2NUT2	Q6GMX6	152
A2NUT2	Q6GMX6	154
A2NUT2	Q6GMX6	156
A2NUT2	Q6GMX6	158
A2NUT2	Q6GMX6	159
A2NUT2	Q6GMX6	160
A2NUT2	Q6GMX6	161
A2NUT2	Q6GMX6	183
A2NUT2	Q6GMX6	184
A2NUT2	Q6GMX6	185
A2NUT2	Q6GMX6	188
A2NUT2	Q6GMX6	190
A2NUT2	Q6GMX6	196
A2NUT2	Q6GMX6	197
A2NUT2	Q6GMX6	198
A2NUT2	Q6GMX6	200
A2NUT2	Q6GMX6	202
A2NUT2	Q6GMX6	227
A2NUT2	Q6GMX6	228
A2NUT2	Q6GMX6	229
A2NUT2	Q6GMX6	230
A2NUT2	Q6GMX6	233
A2NUT2	Q6GMX6	234
A2NUT2	Q6GMX6	235
A2NWD3	P01127	69
A2NWD3	P01127	70
A2NWD3	P01127	71
A2NWD3	P01127	72
A2NWD3	P01127	73
A2NWD3	P01127	92
A2NWD3	P09619	74
A2NWD3	P09619	76
A2NWD3	P09619	78
A2NWD3	P09619	79
A2NWD3	P09619	80
A2NWD3	P09619	81
A2NWD3	P09619	83
A2NWD3	P09619	85
A2NWD3	P09619	99
A2NWD3	P09619	100
A2NWD3	P09619	101
A2NWD3	P09619	102
A2NWD3	P09619	103
A2RTX5	P26639	407
A2RTX5	P26639	410
A2RTX5	P26639	413
A2RTX5	P26639	414
A2RTX5	P26639	415
A2RTX5	P26639	416
A2RTX5	P26639	417
A2RTX5	P26639	418
A2RTX5	P26639	419
A2RTX5	P26639	421
A2RTX5	P26639	422
A2RTX5	P26639	423
A2RTX5	P26639	424
A2RTX5	P26639	425
A2RTX5	P26639	426
A2RTX5	P26639	427
A2RTX5	P26639	429
A2RTX5	P26639	432
A2RTX5	P26639	433
A2RTX5	P26639	437
A2RTX5	P26639	440
A2RTX5	P26639	441
A2RTX5	P26639	444
A2RTX5	P26639	445
A2RTX5	P26639	447
A2RTX5	P26639	449
A2RTX5	P26639	450
A2RTX5	P26639	451
A2RTX5	P26639	452
A2RTX5	P26639	453
A2RTX5	P26639	454
A2RTX5	P26639	455
A2RTX5	P26639	456
A2RTX5	P26639	457
A2RTX5	P26639	458
A2RTX5	P26639	460
A2RTX5	P26639	461
A2RTX5	P26639	476
A2RTX5	P26639	477
A2RTX5	P26639	478
A2RTX5	P26639	479
A2RTX5	P26639	480
A2RTX5	P26639	481
A2RTX5	P26639	485
A2RTX5	P26639	487
A2RTX5	P26639	494
A2RTX5	P26639	497
A2RTX5	P26639	498
A2RTX5	P26639	501
A2RTX5	P26639	502
A2RTX5	P26639	504
A2RTX5	P26639	513
A2RTX5	P26639	518
A2RTX5	P26639	520
A2RTX5	P26639	522
A2RTX5	P26639	523
A2RTX5	P26639	524
A2RTX5	P26639	525
A2RTX5	P26639	535
A2RTX5	P26639	536
A2RTX5	P26639	538
A2RTX5	P26639	721
A2RTX5	P26639	724
A2RTX5	P26639	726
A2RTX5	Q9BW92	407
A2RTX5	Q9BW92	410
A2RTX5	Q9BW92	413
A2RTX5	Q9BW92	415
A2RTX5	Q9BW92	416
A2RTX5	Q9BW92	417
A2RTX5	Q9BW92	418
A2RTX5	Q9BW92	419
A2RTX5	Q9BW92	421
A2RTX5	Q9BW92	422
A2RTX5	Q9BW92	423
A2RTX5	Q9BW92	424
A2RTX5	Q9BW92	425
A2RTX5	Q9BW92	426
A2RTX5	Q9BW92	429
A2RTX5	Q9BW92	432
A2RTX5	Q9BW92	433
A2RTX5	Q9BW92	436
A2RTX5	Q9BW92	440
A2RTX5	Q9BW92	444
A2RTX5	Q9BW92	445
A2RTX5	Q9BW92	447
A2RTX5	Q9BW92	449
A2RTX5	Q9BW92	450
A2RTX5	Q9BW92	451
A2RTX5	Q9BW92	452
A2RTX5	Q9BW92	453
A2RTX5	Q9BW92	454
A2RTX5	Q9BW92	455
A2RTX5	Q9BW92	456
A2RTX5	Q9BW92	457
A2RTX5	Q9BW92	458
A2RTX5	Q9BW92	460
A2RTX5	Q9BW92	461
A2RTX5	Q9BW92	476
A2RTX5	Q9BW92	477
A2RTX5	Q9BW92	478
A2RTX5	Q9BW92	479
A2RTX5	Q9BW92	480
A2RTX5	Q9BW92	481
A2RTX5	Q9BW92	485
A2RTX5	Q9BW92	487
A2RTX5	Q9BW92	494
A2RTX5	Q9BW92	497
A2RTX5	Q9BW92	498
A2RTX5	Q9BW92	501
A2RTX5	Q9BW92	502
A2RTX5	Q9BW92	504
A2RTX5	Q9BW92	513
A2RTX5	Q9BW92	518
A2RTX5	Q9BW92	520
A2RTX5	Q9BW92	522
A2RTX5	Q9BW92	524
A2RTX5	Q9BW92	535
A2RTX5	Q9BW92	536
A2RTX5	Q9BW92	538
A2RTX5	Q9BW92	677
A2RTX5	Q9BW92	721
A2RTX5	Q9BW92	722
A2V9Y3	A2V9Y3	76
A2V9Y3	A2V9Y3	124
A2V9Y3	A2V9Y3	125
A2V9Y3	A2V9Y3	126
A2V9Y3	A2V9Y3	127
A2V9Y3	A2V9Y3	129
A2V9Y3	A2V9Y3	130
A2V9Y3	A2V9Y3	133
A2V9Y3	A2V9Y3	134
A2V9Y3	A2V9Y3	136
A2V9Y3	A2V9Y3	137
A2V9Y3	A2V9Y3	138
A2V9Y3	A2V9Y3	139
A2V9Y3	A2V9Y3	140
A2V9Y3	A2V9Y3	142
A2V9Y3	A2V9Y3	143
A2V9Y3	A2V9Y3	157
A2V9Y3	A2V9Y3	158
A2V9Y3	A2V9Y3	161
A2V9Y3	A2V9Y3	162
A2V9Y3	A2V9Y3	164
A2V9Y3	A2V9Y3	165
A2V9Y3	A2V9Y3	166
A2V9Y3	A2V9Y3	173
A2V9Y3	A2V9Y3	174
A2V9Y3	A2V9Y3	175
A2V9Y3	A2V9Y3	176
A2V9Y3	A2V9Y3	177
A2V9Y3	A2V9Y3	178
A2V9Y3	A2V9Y3	179
A2V9Y3	A2V9Y3	180
A2V9Y3	A2V9Y3	181
A2V9Y3	A2V9Y3	182
A2V9Y3	A2V9Y3	183
A2V9Y3	A2V9Y3	184
A2V9Y3	A2V9Y3	185
A2V9Y3	A2V9Y3	186
A2V9Y3	A2V9Y3	187
A2V9Y3	A2V9Y3	188
A2V9Y3	O75340	63
A2V9Y3	O75340	124
A2V9Y3	O75340	125
A2V9Y3	O75340	126
A2V9Y3	O75340	127
A2V9Y3	O75340	129
A2V9Y3	O75340	130
A2V9Y3	O75340	133
A2V9Y3	O75340	134
A2V9Y3	O75340	137
A2V9Y3	O75340	138
A2V9Y3	O75340	140
A2V9Y3	O75340	157
A2V9Y3	O75340	158
A2V9Y3	O75340	161
A2V9Y3	O75340	162
A2V9Y3	O75340	164
A2V9Y3	O75340	165
A2V9Y3	O75340	166
A2V9Y3	O75340	168
A2V9Y3	O75340	169
A2V9Y3	O75340	172
A2V9Y3	O75340	173
A2V9Y3	O75340	174
A2V9Y3	O75340	175
A2V9Y3	O75340	176
A2V9Y3	O75340	177
A2V9Y3	O75340	178
A2V9Y3	O75340	179
A2V9Y3	O75340	180
A2V9Y3	O75340	181
A2V9Y3	O75340	182
A2V9Y3	O75340	183
A2V9Y3	O75340	184
A2V9Y3	O75340	185
A2V9Y3	O75340	186
A2V9Y3	O75340	187
A2V9Y3	O75340	188
A2VE34	Q86U42	150
A2VE34	Q86U42	151
A2VE34	Q86U42	152
A2VE34	Q86U42	153
A2VE34	Q86U42	154
A2VE34	Q86U42	155
A2VE34	Q86U42	158
A2VE34	Q86U42	167
A2VE34	Q86U42	168
A2VE34	Q86U42	169
A2VE34	Q86U42	170
A2VE34	Q86U42	171
A2VE34	Q86U42	172
A2VE34	Q86U42	173
A2VE34	Q86U42	174
A2VE34	Q86U42	175
A2VE34	Q86U42	177
A2VE34	Q86U42	178
A2VE34	Q86U42	184
A3QNQ0	P01137	50
A3QNQ0	P01137	52
A3QNQ0	P01137	53
A3QNQ0	P01137	55
A3QNQ0	P01137	72
A3QNQ0	P01137	73
A3QNQ0	P01137	74
A3QNQ0	P01137	75
A3QNQ0	P01137	76
A3QNQ0	P01137	77
A3QNQ0	P01137	78
A3QNQ0	P01137	100
A3QNQ0	P01137	108
A3QNQ0	P01137	141
A3QNQ0	P01137	142
A3QNQ0	P36897	60
A3QNQ0	P36897	61
A3QNQ0	P36897	64
A3QNQ0	P36897	68
A3QNQ0	P36897	70
A3QNQ0	P36897	72
A4D105	P15927	5
A4D105	P15927	6
A4D105	P15927	7
A4D105	P15927	8
A4D105	P15927	9
A4D105	P15927	11
A4D105	P15927	26
A4D105	P15927	28
A4D105	P15927	68
A4D105	P15927	70
A4D105	P15927	83
A4D105	P15927	84
A4D105	P15927	85
A4D105	P15927	87
A4D105	P15927	88
A4D105	P15927	89
A4D105	P15927	90
A4D105	P15927	91
A4D105	P15927	92
A4D105	P15927	93
A4D105	P15927	94
A4D105	P15927	95
A4D105	P15927	98
A4D105	P15927	99
A4D105	P15927	101
A4D105	P15927	102
A4D105	P15927	105
A4D105	P15927	106
A4D105	P15927	109
A4D105	P15927	111
A4D105	P15927	112
A4D105	P15927	113
A4D105	P15927	114
A4D105	P15927	115
A4D105	P15927	116
A4D105	P15927	117
A4D105	P15927	118
A4D105	Q5TEJ7	5
A4D105	Q5TEJ7	6
A4D105	Q5TEJ7	7
A4D105	Q5TEJ7	8
A4D105	Q5TEJ7	9
A4D105	Q5TEJ7	11
A4D105	Q5TEJ7	26
A4D105	Q5TEJ7	68
A4D105	Q5TEJ7	70
A4D105	Q5TEJ7	83
A4D105	Q5TEJ7	84
A4D105	Q5TEJ7	85
A4D105	Q5TEJ7	87
A4D105	Q5TEJ7	88
A4D105	Q5TEJ7	89
A4D105	Q5TEJ7	90
A4D105	Q5TEJ7	91
A4D105	Q5TEJ7	92
A4D105	Q5TEJ7	93
A4D105	Q5TEJ7	94
A4D105	Q5TEJ7	95
A4D105	Q5TEJ7	98
A4D105	Q5TEJ7	99
A4D105	Q5TEJ7	101
A4D105	Q5TEJ7	102
A4D105	Q5TEJ7	105
A4D105	Q5TEJ7	106
A4D105	Q5TEJ7	109
A4D105	Q5TEJ7	111
A4D105	Q5TEJ7	112
A4D105	Q5TEJ7	113
A4D105	Q5TEJ7	114
A4D105	Q5TEJ7	115
A4D105	Q5TEJ7	116
A4D105	Q5TEJ7	117
A4D105	Q5TEJ7	118
A4D126	A4D126	43
A4D126	A4D126	44
A4D126	A4D126	45
A4D126	A4D126	46
A4D126	A4D126	47
A4D126	A4D126	48
A4D126	A4D126	50
A4D126	A4D126	52
A4D126	A4D126	53
A4D126	A4D126	54
A4D126	A4D126	63
A4D126	A4D126	64
A4D126	A4D126	65
A4D126	A4D126	66
A4D126	A4D126	67
A4D126	A4D126	68
A4D126	A4D126	69
A4D126	A4D126	70
A4D126	A4D126	71
A4D126	A4D126	72
A4D126	A4D126	73
A4D126	A4D126	74
A4D126	A4D126	75
A4D126	A4D126	79
A4D126	A4D126	82
A4D126	A4D126	83
A4D126	A4D126	85
A4D126	A4D126	86
A4D126	A4D126	87
A4D126	A4D126	88
A4D126	A4D126	89
A4D126	A4D126	91
A4D126	A4D126	92
A4D126	A4D126	94
A4D126	A4D126	96
A4D126	A4D126	98
A4D126	A4D126	99
A4D126	A4D126	100
A4D126	A4D126	101
A4D126	A4D126	102
A4D126	A4D126	103
A4D126	A4D126	104
A4D126	A4D126	106
A4D126	A4D126	107
A4D126	A4D126	108
A4D126	A4D126	109
A4D126	A4D126	110
A4D126	A4D126	111
A4D126	A4D126	112
A4D126	A4D126	113
A4D126	A4D126	114
A4D126	A4D126	115
A4D126	A4D126	116
A4D126	A4D126	117
A4D126	A4D126	118
A4D126	A4D126	119
A4D126	A4D126	120
A4D126	A4D126	121
A4D126	A4D126	122
A4D126	A4D126	123
A4D126	A4D126	124
A4D126	A4D126	125
A4D126	A4D126	126
A4D126	A4D126	127
A4D126	A4D126	128
A4D126	A4D126	129
A4D126	A4D126	131
A4D126	A4D126	132
A4D126	A4D126	133
A4D126	A4D126	135
A4D126	A4D126	136
A4D126	A4D126	138
A4D126	A4D126	139
A4D126	A4D126	140
A4D126	A4D126	141
A4D126	A4D126	142
A4D126	A4D126	143
A4D126	A4D126	144
A4D126	A4D126	145
A4D126	A4D126	146
A4D126	A4D126	147
A4D126	A4D126	148
A4D126	A4D126	149
A4D126	A4D126	150
A4D126	A4D126	151
A4D126	A4D126	155
A4D126	A4D126	156
A4D126	A4D126	157
A4D126	A4D126	158
A4D126	A4D126	159
A4D126	A4D126	160
A4D126	A4D126	161
A4D126	A4D126	162
A4D126	A4D126	163
A4D126	A4D126	164
A4D126	A4D126	165
A4D126	A4D126	166
A4D126	A4D126	167
A4D126	A4D126	168
A4D126	A4D126	169
A4D126	A4D126	171
A4D126	A4D126	172
A4D126	A4D126	173
A4D126	A4D126	175
A4D126	A4D126	176
A4D126	A4D126	177
A4D126	A4D126	178
A4D126	A4D126	182
A4D126	A4D126	183
A4D126	A4D126	184
A4D126	A4D126	185
A4D126	A4D126	186
A4D126	A4D126	187
A4D126	A4D126	188
A4D126	A4D126	189
A4D126	A4D126	190
A4D126	A4D126	191
A4D126	A4D126	192
A4D126	A4D126	193
A4D126	A4D126	194
A4D126	A4D126	195
A4D126	A4D126	196
A4D126	A4D126	197
A4D126	A4D126	198
A4D126	A4D126	199
A4D126	A4D126	200
A4D126	A4D126	201
A4D126	A4D126	202
A4D126	A4D126	203
A4D126	A4D126	204
A4D126	A4D126	205
A4D126	A4D126	206
A4D126	A4D126	207
A4D126	A4D126	208
A4D126	A4D126	209
A4D126	A4D126	210
A4D126	A4D126	211
A4D126	A4D126	212
A4D126	A4D126	213
A4D126	A4D126	215
A4D126	A4D126	218
A4D126	A4D126	219
A4D126	A4D126	220
A4D126	A4D126	221
A4D126	A4D126	223
A4D126	A4D126	224
A4D126	A4D126	226
A4D126	A4D126	227
A4D126	A4D126	228
A4D126	A4D126	229
A4D126	A4D126	230
A4D126	A4D126	231
A4D126	A4D126	232
A4D126	A4D126	233
A4D126	A4D126	234
A4D126	A4D126	235
A4D126	A4D126	236
A4D126	A4D126	237
A4D126	A4D126	238
A4D126	A4D126	239
A4D126	A4D126	240
A4D126	A4D126	241
A4D126	A4D126	242
A4D126	A4D126	243
A4D126	A4D126	245
A4D126	A4D126	246
A4D126	A4D126	247
A4D126	A4D126	248
A4D126	A4D126	249
A4D126	A4D126	250
A4D126	A4D126	251
A4D126	A4D126	252
A4D126	A4D126	253
A4D126	A4D126	254
A4D126	A4D126	255
A4D126	A4D126	256
A4D126	A4D126	257
A4D126	A4D126	258
A4D126	A4D126	259
A4D126	A4D126	260
A4D126	A4D126	261
A4D126	A4D126	262
A4D126	A4D126	263
A4D126	A4D126	264
A4D126	A4D126	265
A4D126	A4D126	266
A4D126	A4D126	267
A4D126	A4D126	268
A4D126	A4D126	269
A4D126	A4D126	270
A4D126	A4D126	271
A4D126	A4D126	272
A4D126	A4D126	274
A4D126	A4D126	275
A4D126	A4D126	276
A4D126	A4D126	277
A4D126	A4D126	278
A4D126	A4D126	279
A4D126	A4D126	280
A4D126	A4D126	281
A4D126	A4D126	282
A4D126	A4D126	283
A4D126	A4D126	284
A4D126	A4D126	285
A4D126	A4D126	286
A4D126	A4D126	288
A4D126	A4D126	289
A4D126	A4D126	290
A4D126	A4D126	291
A4D126	A4D126	292
A4D126	A4D126	293
A4D126	A4D126	294
A4D126	A4D126	295
A4D126	A4D126	296
A4D126	A4D126	297
A4D126	A4D126	298
A4D126	A4D126	300
A4D126	A4D126	301
A4D126	A4D126	303
A4D126	A4D126	304
A4D126	A4D126	305
A4D126	A4D126	307
A4D126	A4D126	308
A4D126	A4D126	309
A4D126	A4D126	310
A4D126	A4D126	311
A4D126	A4D126	312
A4D126	A4D126	313
A4D126	A4D126	314
A4D126	A4D126	315
A4D126	A4D126	316
A4D126	A4D126	317
A4D126	A4D126	318
A4D126	A4D126	319
A4D126	A4D126	320
A4D126	A4D126	333
A4D126	A4D126	334
A4D126	A4D126	335
A4D126	A4D126	336
A4D126	A4D126	337
A4D126	A4D126	338
A4D126	A4D126	339
A4D126	A4D126	340
A4D126	A4D126	341
A4D126	A4D126	342
A4D126	A4D126	343
A4D126	A4D126	344
A4D126	A4D126	345
A4D126	A4D126	346
A4D126	A4D126	347
A4D126	A4D126	348
A4D126	A4D126	349
A4D126	A4D126	350
A4D126	A4D126	351
A4D126	A4D126	352
A4D126	A4D126	353
A4D126	A4D126	354
A4D126	A4D126	355
A4D126	A4D126	356
A4D126	A4D126	357
A4D126	A4D126	358
A4D126	A4D126	359
A4D126	A4D126	360
A4D126	A4D126	361
A4D126	A4D126	362
A4D126	A4D126	363
A4D126	A4D126	364
A4D126	A4D126	365
A4D126	A4D126	366
A4D126	A4D126	367
A4D126	A4D126	368
A4D126	A4D126	370
A4D126	A4D126	372
A4D126	A4D126	373
A4D126	A4D126	374
A4D126	A4D126	375
A4D126	A4D126	376
A4D126	A4D126	377
A4D126	A4D126	378
A4D126	A4D126	379
A4D126	A4D126	380
A4D126	A4D126	381
A4D126	A4D126	382
A4D126	A4D126	383
A4D126	A4D126	384
A4D126	A4D126	385
A4D126	A4D126	386
A4D126	A4D126	387
A4D126	A4D126	388
A4D126	A4D126	389
A4D126	A4D126	390
A4D126	A4D126	391
A4D126	A4D126	392
A4D126	A4D126	393
A4D126	A4D126	395
A4D126	A4D126	396
[truncated: 776,524+ more rows]
