# Supplementary material for: Predicting functional consequences of mutations using molecular interaction network features
Source: Hum Genet. 2021 Aug 25;141(6):1195–210. doi: 10.1007/s00439-021-02329-5 (PMC8873243; doi:10.1007/s00439-021-02329-5)
Supplement: Supplementary file 7 — Features used by our classifier Network&AA ranked based on importance (XLSX 20 kb) [file 439_2021_2329_MOESM7_ESM.xlsx]

## Sheet: Table S2
Feature ID	Rank	Feature Importance	Feature Type	Feature Name	Description
Degree	4	0.0562159	protein-level network feature	Degree centrality	The number of other nodes in the PPI network that the node is directly connected to
Betweenness	2	0.0751511	protein-level network feature	Betweenness centrality	The sum of the fraction of all-pairs shortest paths that pass through that the node in the PPI network
Closeness	5	0.0536669	protein-level network feature	Closeness centrality	The overall closeness to all other nodes in the PPI network
Eigenvector	7	0.0401021	protein-level network feature	Eigenvector centrality	Computes the centrality for a node based on the centrality of its neighbors
ClusteringCoeff	6	0.0414371	protein-level network feature	Clustering coefficient	The fraction of possible triangles in the PPI network through the node that exist
Load	1	0.0808906	protein-level network feature	Load centrality	The fraction of all shortest paths that pass through the node in the PPI network
Pagerank	3	0.0652582	protein-level network feature	Pagerank centrality	Computes a ranking of the nodes in the PPI network based on the structure of the incoming links
3DLoc_Annot	74	0.00238452	residue-level network feature	3D location annotion	Annotates if the mutation targets a core, interface or surface residue on the protein
Percent_Degree_Change	58	0.00511962	residue-level network feature	Degree centrality change in percentage	The percentage of interactions of the protein being interrupted resulting from the mutation
Degree_Change	14	0.018773	residue-level network feature	Degree centrality change	The change in degree centrality of the node resulting from the mutation
Betweenness_Change	9	0.0271344	residue-level network feature	Betweenness centrality change	The change in betweenness centrality of the node resulting from the mutation
Closeness_Change	20	0.0129755	residue-level network feature	Closeness centrality change	The change in closeness centrality of the node resulting from the mutation
Eigenvector_Change	17	0.0159031	residue-level network feature	Eigenvector centrality change	The change in eigenvector centrality of the node resulting from the mutation
ClusteringCoeff_Change	21	0.0114952	residue-level network feature	Clustering coefficient change	The change in clustering coefficient of the node resulting from the mutation
Load_Change	8	0.0300138	residue-level network feature	Load centrality change	The change in load centrality of the node resulting from the mutation
Pagerank_Change	11	0.0213809	residue-level network feature	Pagerank centrality change	The change in pagerank centrality of the node resulting from the mutation
AABLOSUM	64	0.00354029	classic AA feature	BLOSUM 62 substitution score	Amino acid substitution score from the BLOSUM 62 matrix
AACharge	75	0.00230403	classic AA feature	Net residue charge change	The change in formal charge resulting from replacing the reference amino acid residue with the mutation. Histidine is assumed protonated (formal charge of +1)
AACOSMIC	52	0.00574121	classic AA feature	Frequency of missense change type in the COSMIC database	Ln(frequency) of missense change type (amino acid type X to amino acid type Y, e.g. ALANINE to GLYCINE) in COSMIC (release 38)
AACOSMICvsHapMap	40	0.00677463	classic AA feature	Count of missense change type in the Catalog of Somatic Mutations in Cancer (COSMIC) database divided by count in HapMap.	Ln(frequency) of missense change in COSMIC (release 38) normalized by the number of times the change type was observed in HapMap validated SNPs in dbSNP Build 129
AACOSMICvsSWISSPROT	50	0.00604506	classic AA feature	Count of missense change type in the Catalog of Somatic Mutations in Cancer (COSMIC) database divided by count in SWISSPROT database	Ln(frequency) of missense change in COSMIC (release 38) normalized by the frequency of reference amino acid residue in human proteins in SwissProt/TrEMBL
AAEx	56	0.00538965	classic AA feature	Ex substitution score	Amino acid substitution score from the EX matrix.
AAGrantham	49	0.00606058	classic AA feature	Grantham Score	The Grantham distance from reference to mutation amino acid residue.
AAHapMap	46	0.00629222	classic AA feature	HAPMAP Amino Acid substitution counts	Ln(frequency) of missense change type in HapMap validated SNPs in dbSNP Build 129
AAHGMD2003	54	0.00553861	classic AA feature	HGMD2003 mutation count	Number of times that the reference to mutation substitution occurs in the Human Gene Mutation Database, 2003 version
AAHydrophobicity	43	0.00653805	classic AA feature	Net residue hydrophobicity change	The change in hydrophobicity resulting from the substitution.
AAMJ	53	0.00570477	classic AA feature	MJ Substitution score	Amino acid substitution score from the Miyazawa-Jernigan contact energy matrix
AAPAM250	48	0.00624495	classic AA feature	PAM250 substitution score	Amino acid substitution score from the PAM250 matrix.
AAPolarity	42	0.00660606	classic AA feature	Change in Polarity	Polarity change from reference to mutation amino acid residue
AATransition	57	0.00526415	classic AA feature	Amino Acid Transition probabilities	Frequency of transition between two neighboring amino acids based on all human proteins in SwissProt/TrEMBL
AATripletFirstDiffProb	55	0.00552739	classic AA feature	First position probability change	Difference in probability of occurrence of reference and mutation amino acid residue in the 1st position.
AATripletFirstProbMut	47	0.00626021	classic AA feature	First position probability	Probability of seeing the amino acid in position 1 of a triplet
AATripletFirstProbWild	15	0.0176245	classic AA feature	First position probability	Probability of seeing the amino acid in position 1 of a triplet
AATripletSecondDiffProb	18	0.0154484	classic AA feature	Second position probability change	Difference in probability of occurrence of reference and mutation amino acid residue in the 2nd position.
AATripletSecondProbMut	22	0.00976631	classic AA feature	Second position probability	Probability of seeing the amino acid in position 2 of a triplet
AATripletSecondProbWild	16	0.0166938	classic AA feature	Second position probability	Probability of seeing the amino acid in position 2 of a triplet
AATripletThirdDiffProb	12	0.0209893	classic AA feature	Third position probability change	Difference in probability of occurrence of reference and mutation amino acid residue in the 3rd position
AATripletThirdProbMut	13	0.0190263	classic AA feature	Third position probability	Probability of seeing the amino acid in position 3 of a triplet
AATripletThirdProbWild	10	0.0215208	classic AA feature	Third position probability	Probability of seeing the amino acid in position 3 of a triplet
AAVB	66	0.0034248	classic AA feature	VB mutation score	Amino acid substitution score from the VB (Venkatarajan and Braun) matrix
AAVolume	19	0.0141292	classic AA feature	Net residue volume change	The change in residue volume resulting from the replacement (in units of cubic Angstroms)
ExonConservation	29	0.00774234	classic AA feature	46-way exon conservation	The conservation score for the entire exon calculated from a 46- species phylogenetic alignment using the UCSC Genome Browser (hg19) [14]. Scores are given for windows of nucleotides. We retrieve the scores for each region that overlaps the exon in which the base substitution occurred and calculated a weighted average of the conservation scores where the weight is the number of bases with a parti…
ExonHapMapSnpDensity	26	0.00810124	classic AA feature	HapMap verified SNP Density	The number of HapMap verified SNPs (dbSNP build 131) in the exon where the mutation is located divided by the length of the exon.
ExonSnpDensity	25	0.00874417	classic AA feature	SNP Density	The number of SNPs in the exon where the mutation is located
HMMEntropy	23	0.00938815	classic AA feature	Entropy of HMM alignment	The Shannon entropy calculated for the column of the SAM-T2K multiple sequence alignment, corresponding to the location of the mutation.
HMMPHC	24	0.00931297	classic AA feature	Positional Hidden Markov Model (HMM) conservation score	Calculated based on the degree of conservation of the residue, the mutation and the most probable amino acid in a match state of a hidden Markov model built with SAM-T2K software.
HMMRelEntropy	27	0.00799998	classic AA feature	Relative entropy of HMM alignments	Kullback-Leibler Divergence calculated for the column of the SAM-T2K multiple sequence alignment (corresponding to the location of the mutation) and that of a background distribution of amino acid residues computed from a large sample of multiple sequence alignments.
MGAEntropy	59	0.00474619	classic AA feature	Multiz-46-way Alignment Entropy	The Shannon entropy calculated for the column of the Multiz-46-way alignment, corresponding to the location of the mutation.
MGAPHC	51	0.00587288	classic AA feature	Multiz-46-way	Calculated based on the degree of conservation of the residue, the mutation and the most probable amino acid in the column of a Multiz-46-way alignment from UCSC Human Genome Browser hg19.
MGARelEntropy	63	0.00419241	classic AA feature	Multiz-46-way Alignment Relative Entropy	Kullback-Leibler divergence calculated for the column of Multiz-46-way alignment (corresponding to the location of the mutation) and that of a background distribution of amino acid residues computed from a large sample of multiple sequence alignments.
PredBFactorF	39	0.00679591	classic AA feature	Low Predicted Bfactor	These features consist of the probability that the wild type residue backbone is stiff, intermediate or flexible.
PredBFactorM	41	0.00661737	classic AA feature	Medium Predicted Bfactor	These features consist of the probability that the wild type residue backbone is stiff, intermediate or flexible.
PredBFactorS	35	0.00718569	classic AA feature	High Predicted Bfactor	These features consist of the probability that the wild type residue backbone is stiff, intermediate or flexible.
PredRSAB	70	0.00306167	classic AA feature	Predicted residue solvent accessibility - Buried	These features consist of the probability of the wild type accessibility residue being buried, intermediate or exposed.
PredRSAE	60	0.00443687	classic AA feature	Predicted residue solvent accessibility - Exposed	These features consist of the probability of the wild type accessibility residue being buried, intermediate or exposed.
PredRSAI	45	0.00633495	classic AA feature	Predicted residue solvent accessibility - Intermediate	These features consist of the probability of the wild type accessibility residue being buried, intermediate or exposed.
PredSSC	68	0.00328837	classic AA feature	Predicted secondary structure - coil	These features consist of the probability that the secondary structure of the region in which the wild type residue exists is helix, loop or strand.
PredSSE	73	0.00242847	classic AA feature	Predicted secondary structure - strand	These features consist of the probability that the secondary structure of the region in which the wild type residue exists is helix, loop or strand.
PredSSH	62	0.00432355	classic AA feature	Predicted secondary structure - helix	These features consist of the probability that the secondary structure of the region in which the wild type residue exists is helix, loop or strand.
PredStabilityH	61	0.00433235	classic AA feature	High predicted contribution to protein stability	These features consist of the probability that the wild stability type residue contributes to overall protein stability in a manner that is highly stabilizing, average or destabilizing, Stability estimates for the neural network training data were calculated using the FoldX force field
PredStabilityL	44	0.00635258	classic AA feature	Low predicted contribution to protein stability	These features consist of the probability that the wild stability type residue contributes to overall protein stability in a manner that is highly stabilizing, average or destabilizing, Stability estimates for the neural network training data were calculated using the FoldX force field
PredStabilityM	67	0.00333247	classic AA feature	Medium predicted contribution to protein stability	These features consist of the probability that the wild stability type residue contributes to overall protein stability in a manner that is highly stabilizing, average or destabilizing, Stability estimates for the neural network training data were calculated using the FoldX force field
RegCompC	65	0.003487	classic AA feature	Regional AA composition	Proportion of Cysteines around position.
RegCompDE	69	0.00318822	classic AA feature	Regional AA composition	Proportion of Aspartic and Glutamic Acids around position.
RegCompEntropy	32	0.00771352	classic AA feature	Regional AA composition	Shannon entropy of amino acid residues around position.
RegCompG	36	0.00717168	classic AA feature	Regional AA composition	Proportion of Glycines around position.
RegCompH	34	0.00728585	classic AA feature	Regional AA composition	Proportion of Histidines around position.
RegCompILVM	28	0.00777263	classic AA feature	Regional AA composition	Proportion of Isoleucines, Leucines, Valines, and Methionines around position.
RegCompKR	38	0.00694684	classic AA feature	Regional AA composition	Proportion of Lysines and Arginines around position.
RegCompNormEntropy	33	0.00762271	classic AA feature	Regional AA composition	Shannon entropy of amino acid residues around position normalized by the number of different amino acids within the window.
RegCompP	30	0.00772806	classic AA feature	Regional AA composition	Proportion of Prolines around position.
RegCompQ	31	0.00772045	classic AA feature	Regional AA composition	Proportion of Glutamines around position.
RegCompWYF	37	0.0070257	classic AA feature	Regional AA composition	Proportion of Tryptophans, Tyrosines, and Phenylalanines
UniprotACTSITE	88	4.81009e-05	classic AA feature	Uniprot Annotations	Sites involved in enzymatic activity
UniprotBINDING	78	0.00163308	classic AA feature	Uniprot Annotations	Binding sites. The integer 1 indicates that a feature is present and the integer 0 indicates that it is absent.
UniprotCABIND	99	7.65476e-07	classic AA feature	Uniprot Annotations	Calcium binding site
UniprotCARBOHYD	97	4.07414e-06	classic AA feature	Uniprot Annotations	Carbohydrate binding site
UniprotCOMPBIAS	76	0.00198336	classic AA feature	Uniprot Annotations	Compositionally biased region
UniprotDISULFID	85	0.000224282	classic AA feature	Uniprot Annotations	Site of disulfide bond
UniprotDNABIND	84	0.00025957	classic AA feature	Uniprot Annotations	DNA binding site
UniprotDOM_Chrom	93	2.97892e-05	classic AA feature	Uniprot Annotations	Site in a domain involved in chromatin structure remodeling
UniprotDOM_LOC	92	3.53724e-05	classic AA feature	Uniprot Annotations	Site in a domain that determines correct cellular localization of a protein
UniprotDOM_MMBRBD	77	0.00196601	classic AA feature	Uniprot Annotations	Site in a domain that binds to the cell membrane
UniprotDOM_PostModEnz	72	0.00250761	classic AA feature	Uniprot Annotations	Site in an enzymatic domain responsible for any kind of post-translational modification
UniprotDOM_PostModRec	96	4.42638e-06	classic AA feature	Uniprot Annotations	Site in a domain that recognizes a post- translationally modified residue
UniprotDOM_PPI	81	0.000546865	classic AA feature	Uniprot Annotations	Site in a protein-protein interaction domain
UniprotDOM_RNABD	89	4.70402e-05	classic AA feature	Uniprot Annotations	Site in an RNA binding domain
UniprotDOM_TF	86	0.000223885	classic AA feature	Uniprot Annotations	Site in a transcription factor domain
UniprotMETAL	91	3.98463e-05	classic AA feature	Uniprot Annotations	Metal binding site
UniprotMODRES	82	0.000360552	classic AA feature	Uniprot Annotations	Site of modified residue
UniprotMOTIF	87	0.000112787	classic AA feature	Uniprot Annotations	Site of known functional motif
UniprotNPBIND	79	0.00159263	classic AA feature	Uniprot Annotations	Nucleotide phosphate- binding region
UniprotPROPEP	95	1.15454e-05	classic AA feature	Uniprot Annotations	Site in the propeptide (cleaved in mature protein)
UniprotREGIONS	71	0.00253347	classic AA feature	Uniprot Annotations	Region of interest in the protein sequence
UniprotREP	80	0.000849553	classic AA feature	Uniprot Annotations	Repeat region
UniprotSIGNAL	98	1.35313e-06	classic AA feature	Uniprot Annotations	Site of localization signal (protein targeted to secretory pathway or periplasm)
UniprotSITE	90	4.26229e-05	classic AA feature	Uniprot Annotations	An interesting amino acid site in the protein sequence
UniprotTRANSMEM	94	2.87039e-05	classic AA feature	Uniprot Annotations	Transmembrane region
UniprotZNFINGER	83	0.000302072	classic AA feature	Uniprot Annotations	Site in a zinc finger
