# Supplementary material for: Predicting functional consequences of mutations using molecular interaction network features
Source: Hum Genet. 2021 Aug 25;141(6):1195–210. doi: 10.1007/s00439-021-02329-5 (PMC8873243; doi:10.1007/s00439-021-02329-5)
Supplement: Supplementary file 8 — Performances of compared methods on benchmark datasets. For each dataset, considering the mutations scored by all methods, classifier performance was evaluated using the area under the ROC (auROC) and PR curves (auPRC), accuracy, F1 score and the Matthews correlation coefficient (MCC) (XLSX 17 kb) [file 439_2021_2329_MOESM8_ESM.xlsx]

## Sheet: Table S3
	Benchmark datasets
	Kim et al.					Ng et al.					MSK-IMPACT					CGC-recurrent
Method	auROC	auPR	Accuracy	F1	MCC	auROC	auPR	Accuracy	F1	MCC	auROC	auPR	Accuracy	F1	MCC	auROC	auPR	Accuracy	F1	MCC
Network&AA	0.895455	0.951464	0.875	0.904762	0.731126	0.824989	0.819014	0.785455	0.70936	0.539538	0.838535	0.175643	0.901972	0.237307	0.26173	0.774887	0.33879	0.980784	0.368198	0.360839
CHASM	0.706818	0.873457	0.65625	0.755556	0.178068	0.54019	0.397174	0.56	0.421053	0.0663496	0.635456	0.0421344	0.587213	0.0740132	0.0722983	0.653641	0.031881	0.714409	0.0571279	0.065639
ParsSNP	0.822727	0.905841	0.78125	0.851064	0.458682	0.810002	0.755387	0.767273	0.648352	0.488334	0.80654	0.134673	0.900433	0.218642	0.236028	0.802379	0.237317	0.981477	0.363636	0.359269
CanDrA	0.640909	0.752086	0.4375	0.4375	0.0181818	0.561639	0.433828	0.545455	0.358974	0.00862748	0.774867	0.10145	0.769924	0.107001	0.116578	0.686772	0.0674637	0.866872	0.0787326	0.0821884
TransFIC	0.590909	0.7564	0.71875	0.816327	0.266919	0.484618	0.395188	0.487273	0.438247	-0.00652126	0.746872	0.0639945	0.48244	0.0826511	0.119178	0.657937	0.0355489	0.506258	0.0460325	0.0536627
VEST	0.536364	0.693553	0.75	0.846154	0.382971	0.696828	0.518902	0.538182	0.609231	0.301918	0.7764	0.0725704	0.389105	0.074839	0.10913	0.676084	0.0333095	0.42639	0.0453893	0.059434
SIFT	0.418182	0.641963	0.6875	0.8	0.152894	0.583992	0.434168	0.469091	0.506757	0.0445523	0.677882	0.0415617	0.385512	0.0703272	0.0897375	0.621872	0.0240816	0.390553	0.0416413	0.0445307
PolyPhen	0.404545	0.640316	0.53125	0.666667	-0.121836	0.575666	0.417029	0.545455	0.579125	0.219838	0.683135	0.0459874	0.406041	0.0691716	0.0811184	0.63131	0.0260806	0.422703	0.0428846	0.0477866
CADD	0.413636	0.666401	0.71875	0.830189	0.266398	0.583371	0.422925	0.378182	0.546419	0.0467497	0.693444	0.0449429	0.0508102	0.0514361	0.0231892	0.654931	0.0273473	0.0583035	0.0343103	0.0211975
ClinPred	0.468182	0.651532	0.75	0.846154	0.382971	0.646421	0.467249	0.443636	0.569014	0.179509	0.749937	0.0561423	0.213065	0.0602399	0.0689684	0.658228	0.0292362	0.22809	0.0382298	0.0392059
DANN	0.618182	0.753834	0.6875	0.814815	0	0.552834	0.401149	0.378182	0.544	0.00894234	0.616154	0.0348782	0.0402522	0.0510367	0.0197042	0.571608	0.0219298	0.0368473	0.0336678	0.0127909
DEOGEN2	0.563636	0.69841	0.6875	0.791667	0.194325	0.613683	0.438126	0.541818	0.5625	0.187485	0.810766	0.0990126	0.579515	0.0927069	0.129511	0.742494	0.136597	0.699771	0.0644803	0.0879387
FATHMM	0.763636	0.901483	0.625	0.647059	0.382971	0.414738	0.332361	0.487273	0.276923	-0.118758	0.647888	0.0751534	0.589853	0.0716893	0.0652591	0.694808	0.0921211	0.715975	0.0606378	0.0746869
LIST-S2	0.336364	0.591859	0.53125	0.666667	-0.121836	0.660307	0.508473	0.450909	0.562319	0.147042	0.645733	0.0453203	0.303321	0.0595804	0.0505173	0.630653	0.0269954	0.347145	0.0407159	0.043483
LRT	0.375	0.678003	0.59375	0.723404	-0.0305788	0.377625	0.354081	0.461818	0.554217	0.125394	0.317267	0.0210087	0.360877	0.0666024	0.0771134	0.401121	0.013657	0.379305	0.0396528	0.0351072
M-CAP	0.477273	0.741305	0.71875	0.830189	0.266398	0.554471	0.399995	0.44	0.564972	0.159429	0.717598	0.0533172	0.221497	0.0605203	0.0690354	0.719477	0.0510439	0.346551	0.0438244	0.0612216
MPC	0.468182	0.681314	0.6875	0.807692	0.104447	0.674221	0.561016	0.476364	0.576471	0.201008	0.678665	0.0473957	0.289684	0.0586864	0.0472868	0.664615	0.0414491	0.387144	0.041122	0.0421495
MVP	0.631818	0.797416	0.65625	0.77551	0.0812362	0.629375	0.458825	0.516364	0.590769	0.244776	0.766449	0.0690808	0.379647	0.0719535	0.0982163	0.691039	0.0418877	0.49607	0.0483962	0.0645385
MetaLR	0.645455	0.82386	0.625	0.727273	0.127273	0.519869	0.374658	0.498182	0.429752	-0.000928943	0.723365	0.0805622	0.55114	0.0785671	0.0914716	0.71222	0.0735841	0.662557	0.0598614	0.0812551
MetaSVM	0.554545	0.730146	0.625	0.727273	0.127273	0.5324	0.381102	0.505455	0.423729	0.00278816	0.727455	0.055714	0.572916	0.0842635	0.105171	0.706287	0.0382665	0.676917	0.0621404	0.085507
MutPred	0.631818	0.823314	0.71875	0.823529	0.245758	0.712238	0.55468	0.6	0.601449	0.283129	0.769461	0.102883	0.543882	0.0876961	0.122327	0.63957	0.0352303	0.51822	0.0454001	0.0499758
MutationAssessor	0.518182	0.757516	0.59375	0.723404	-0.0305788	0.590229	0.442956	0.534545	0.507692	0.109238	0.692727	0.0501127	0.476281	0.0719761	0.0811031	0.598482	0.0231949	0.456775	0.0402038	0.0328241
MutationTaster	0.55	0.709677	0.71875	0.830189	0.266398	0.585347	0.422149	0.44	0.569832	0.187789	0.644599	0.036641	0.198915	0.0590768	0.0638479	0.566258	0.0197661	0.228616	0.0383974	0.0404325
PROVEAN	0.475	0.655268	0.75	0.846154	0.382971	0.645462	0.479314	0.56	0.563177	0.199945	0.73161	0.0557452	0.473935	0.0816588	0.117455	0.635848	0.0280703	0.489113	0.0458651	0.0547056
REVEL	0.636364	0.737003	0.6875	0.8	0.152894	0.638491	0.463837	0.581818	0.581818	0.241815	0.789084	0.0711971	0.57145	0.0939389	0.135403	0.71891	0.043553	0.658633	0.0610604	0.0855366
CHASMplus	0.927273	0.967529	0.84375	0.893617	0.62177	0.853663	0.832203	0.803636	0.727273	0.5754	0.875182	0.257317	0.869419	0.219886	0.266818	0.85078	0.399654	0.981011	0.452571	0.443075
SuSPect	0.752273	0.825963	0.78125	0.857143	0.452602	0.696997	0.547948	0.567273	0.570397	0.21553	0.77697	0.110465	0.62204	0.0954553	0.126919	0.722344	0.138411	0.766171	0.073728	0.0974467
