# Supplementary material for: Predicting functional consequences of mutations using molecular interaction network features
Source: Hum Genet. 2021 Aug 25;141(6):1195–210. doi: 10.1007/s00439-021-02329-5 (PMC8873243; doi:10.1007/s00439-021-02329-5)
Supplement: Supplementary file 9 — DeLong test results when comparing auROC measurements of our classifier Network&AA to other methods using benchmark sets. A negative z-score means the method has a lower auROC score than our classifier Network&AA, and a positive z-score means the opposite (XLSX 15 kb) [file 439_2021_2329_MOESM9_ESM.xlsx]

## Sheet: Table S4
	Benchmark datasets
	Kim et al.			Ng et al.			MSK-IMPACT			CGC-recurrent
Method	auROC	z-score	p-value	auROC	z-score	p-value	auROC	z-score	p-value	auROC	z-score	p-value
Network&AA	0.895455	-	-	0.824989	-	-	0.838535	-	-	0.774887	-	-
CHASM	0.706818	-1.59418	0.110896	0.54019	-5.8227	5.79043e-09	0.635456	-10.3839	2.93661e-25	0.653641	-14.2025	8.84487e-46
ParsSNP	0.822727	-0.698498	0.484866	0.810002	-0.680182	0.49639	0.80654	-2.91393	0.00356907	0.802379	3.7139	0.000204086
CanDrA	0.640909	-1.84252	0.0653994	0.561639	-6.65292	2.87341e-11	0.774867	-5.28454	1.26022e-07	0.686772	-13.7093	8.92771e-43
TransFIC	0.590909	-2.69158	0.0071115	0.484618	-7.45526	8.96931e-14	0.746872	-5.95814	2.55119e-09	0.657937	-16.2479	2.31143e-59
VEST	0.536364	-2.46886	0.0135542	0.696828	-3.45039	0.000559769	0.7764	-4.40636	1.05124e-05	0.676084	-14.2827	2.80449e-46
SIFT	0.418182	-3.736	0.000186974	0.583992	-5.58751	2.30349e-08	0.677882	-10.0991	5.57609e-24	0.621872	-20.359	3.86612e-92
PolyPhen	0.404545	-4.06752	4.75171e-05	0.575666	-5.98766	2.12886e-09	0.683135	-9.25453	2.15178e-20	0.63131	-18.9871	2.17904e-80
CADD	0.413636	-3.55776	0.000374026	0.583371	-5.68009	1.34626e-08	0.693444	-8.66452	4.53413e-18	0.654931	-16.0976	2.65038e-58
ClinPred	0.468182	-3.02654	0.0024737	0.646421	-4.30812	1.64644e-05	0.749937	-5.89505	3.74558e-09	0.658228	-16.4749	5.56041e-61
DANN	0.618182	-1.78427	0.0743796	0.552834	-6.43106	1.26715e-10	0.616154	-11.9401	7.31573e-33	0.571608	-22.6183	2.86245e-113
DEOGEN2	0.563636	-2.07553	0.0379372	0.613683	-6.06719	1.30167e-09	0.810766	-2.25373	0.0242133	0.742494	-5.07537	3.86741e-07
FATHMM	0.763636	-1.14664	0.251531	0.414738	-9.05553	1.35907e-19	0.647888	-11.0075	3.51717e-28	0.694808	-9.26499	1.95088e-20
LIST-S2	0.336364	-4.35433	1.33477e-05	0.660307	-4.15986	3.18438e-05	0.645733	-10.3732	3.28281e-25	0.630653	-18.7993	7.65712e-79
LRT	0.375	-4.41019	1.03278e-05	0.377625	-9.56607	1.11047e-21	0.317267	-33.2357	3.28546e-242	0.401121	-35.3422	1.32199e-273
M-CAP	0.477273	-2.75685	0.00583609	0.554471	-6.7089	1.96094e-11	0.717598	-8.00907	1.15575e-15	0.719477	-7.93227	2.15168e-15
MPC	0.468182	-3.87419	0.000106978	0.674221	-4.24116	2.22364e-05	0.678665	-8.69296	3.53104e-18	0.664615	-14.5695	4.39336e-48
MVP	0.631818	-1.81498	0.0695274	0.629375	-5.04344	4.57248e-07	0.766449	-5.1879	2.12683e-07	0.691039	-13.2588	4.01504e-40
MetaLR	0.645455	-1.81867	0.0689618	0.519869	-7.3407	2.12485e-13	0.723365	-7.59645	3.04364e-14	0.71222	-8.08611	6.16017e-16
MetaSVM	0.554545	-2.14828	0.0316917	0.5324	-7.03276	2.0249e-12	0.727455	-7.50765	6.01995e-14	0.706287	-9.1552	5.4257e-20
MutPred	0.631818	-2.06567	0.0388601	0.712238	-3.04952	0.00229204	0.769461	-4.90099	9.53542e-07	0.63957	-17.5973	2.58244e-69
MutationAssessor	0.518182	-2.50345	0.012299	0.590229	-5.58621	2.32084e-08	0.692727	-8.63781	5.72995e-18	0.598482	-22.9393	1.88325e-116
MutationTaster	0.55	-4.29447	1.75113e-05	0.585347	-7.52985	5.07997e-14	0.644599	-13.0981	3.37404e-39	0.566258	-28.401	1.96658e-177
PROVEAN	0.475	-2.9784	0.00289755	0.645462	-4.18093	2.9032e-05	0.73161	-6.64498	3.0326e-11	0.635848	-18.4569	4.59067e-76
REVEL	0.636364	-1.69799	0.0895103	0.638491	-4.78346	1.72302e-06	0.789084	-3.63077	0.000282581	0.71891	-8.29605	1.07634e-16
CHASMplus	0.927273	0.746068	0.455626	0.853663	1.26083	0.20737	0.875182	4.07417	4.6178e-05	0.85078	17.0311	4.8288e-65
SuSPect	0.752273	-1.06775	0.285633	0.696997	-4.17592	2.96778e-05	0.77697	-4.95444	7.25394e-07	0.722344	-8.90828	5.18316e-19
